# Supplementary material for: Association between city-wide lockdown and COVID-19 hospitalization rates in multigenerational households in New York City
Source: PLoS One. 2022 Mar 30;17(3):e0266127. doi: 10.1371/journal.pone.0266127 (PMC8967012; doi:10.1371/journal.pone.0266127)
Supplement: S1 Data — (XLSX) [file pone.0266127.s005.xlsx]

## Sheet: Sheet1
Using data from all age groups							Using data only from the > 55 age group
	exp(Estimate)	SD	0.025quant	0.975quant				exp(Estimate)	SD	0.025quant	0.975quant
(Intercept)	132.73	0.443	55.907	318.461			(Intercept)	87.481	0.491	33.777	231.968
Time-2	0.03	0.271	0.017	0.049			Time-2	0.035	0.307	0.018	0.061
Time-1	0.223	0.109	0.18	0.276			Time-1	0.214	0.136	0.163	0.278
Time1	1.979	0.064	1.745	2.246			Time1	2.211	0.077	1.902	2.574
Time2	2.13	0.069	1.859	2.441			Time2	2.543	0.082	2.165	2.99
Time3	1.801	0.077	1.548	2.094			Time3	2.244	0.091	1.879	2.682
Time4	1.228	0.087	1.035	1.456			Time4	1.472	0.102	1.203	1.798
Time5	0.721	0.1	0.592	0.877			Time5	0.864	0.117	0.687	1.086
Time6	0.376	0.118	0.298	0.473			Time6	0.434	0.137	0.331	0.566
PctMultigenQ2	1.434	0.159	1.052	1.963			PctMultigenQ2	1.512	0.171	1.081	2.121
PctMultigenQ3	1.508	0.166	1.092	2.095			PctMultigenQ3	1.436	0.182	1.007	2.055
PctMultigenQ4	1.573	0.196	1.071	2.315			PctMultigenQ4	1.428	0.213	0.939	2.172
PctOvercrowdedQ2	1.115	0.12	0.881	1.412			PctOvercrowdedQ2	1.087	0.139	0.828	1.428
PctOvercrowdedQ3	1.175	0.131	0.908	1.52			PctOvercrowdedQ3	1.108	0.147	0.83	1.48
PctOvercrowdedQ4	1.462	0.185	1.012	2.099			PctOvercrowdedQ4	1.26	0.197	0.852	1.851
PctWhite	0.993	0.004	0.986	1			PctWhite	0.994	0.004	0.986	1.002
PctBelowPovThresh	0.947	0.011	0.927	0.968			PctBelowPovThresh	0.953	0.011	0.931	0.974
MedianIncome	1	0	1	1			MedianIncome	1	0	1	1
Time-2:PctMultigenQ2	0.603	0.371	0.292	1.252			Time-2:PctMultigenQ2	0.566	0.424	0.247	1.303
Time-1:PctMultigenQ2	0.992	0.136	0.76	1.298			Time-1:PctMultigenQ2	1.075	0.168	0.776	1.499
Time1:PctMultigenQ2	1.216	0.083	1.033	1.431			Time1:PctMultigenQ2	1.138	0.099	0.936	1.382
Time2:PctMultigenQ2	1.534	0.091	1.282	1.835			Time2:PctMultigenQ2	1.392	0.108	1.126	1.721
Time3:PctMultigenQ2	1.629	0.103	1.331	1.996			Time3:PctMultigenQ2	1.546	0.121	1.219	1.962
Time4:PctMultigenQ2	1.537	0.118	1.22	1.94			Time4:PctMultigenQ2	1.501	0.138	1.146	1.97
Time5:PctMultigenQ2	1.427	0.136	1.094	1.866			Time5:PctMultigenQ2	1.391	0.158	1.021	1.9
Time6:PctMultigenQ2	1.602	0.158	1.177	2.188			Time6:PctMultigenQ2	1.509	0.184	1.054	2.168
Time-2:PctMultigenQ3	0.815	0.336	0.429	1.605			Time-2:PctMultigenQ3	0.522	0.416	0.232	1.187
Time-1:PctMultigenQ3	0.913	0.134	0.704	1.189			Time-1:PctMultigenQ3	0.908	0.167	0.656	1.263
Time1:PctMultigenQ3	1.314	0.081	1.12	1.54			Time1:PctMultigenQ3	1.205	0.097	0.995	1.458
Time2:PctMultigenQ3	1.495	0.09	1.254	1.783			Time2:PctMultigenQ3	1.36	0.107	1.103	1.677
Time3:PctMultigenQ3	1.606	0.102	1.316	1.961			Time3:PctMultigenQ3	1.477	0.12	1.168	1.868
Time4:PctMultigenQ3	1.416	0.116	1.128	1.781			Time4:PctMultigenQ3	1.35	0.137	1.033	1.766
Time5:PctMultigenQ3	1.381	0.134	1.063	1.798			Time5:PctMultigenQ3	1.275	0.156	0.939	1.734
Time6:PctMultigenQ3	1.549	0.155	1.143	2.104			Time6:PctMultigenQ3	1.393	0.181	0.977	1.99
Time-2:PctMultigenQ4	0.466	0.353	0.236	0.942			Time-2:PctMultigenQ4	0.443	0.415	0.198	1.009
Time-1:PctMultigenQ4	0.733	0.132	0.566	0.951			Time-1:PctMultigenQ4	0.751	0.168	0.542	1.046
Time1:PctMultigenQ4	1.335	0.081	1.139	1.563			Time1:PctMultigenQ4	1.276	0.097	1.054	1.544
Time2:PctMultigenQ4	1.576	0.09	1.319	1.882			Time2:PctMultigenQ4	1.613	0.108	1.306	1.993
Time3:PctMultigenQ4	1.62	0.103	1.323	1.986			Time3:PctMultigenQ4	1.657	0.122	1.304	2.106
Time4:PctMultigenQ4	1.516	0.119	1.201	1.916			Time4:PctMultigenQ4	1.578	0.14	1.199	2.078
Time5:PctMultigenQ4	1.394	0.137	1.065	1.827			Time5:PctMultigenQ4	1.362	0.161	0.993	1.869
Time6:PctMultigenQ4	1.534	0.16	1.123	2.102			Time6:PctMultigenQ4	1.59	0.186	1.104	2.295
